# Supplementary material for: Feasibility of robotic cholecystectomy at an academic center with a young robotic surgery program: a retrospective cohort study with umbrella review
Source: J Robot Surg. 2024 Feb 27;18(1):93. doi: 10.1007/s11701-024-01824-x (PMC10899271; doi:10.1007/s11701-024-01824-x)
Supplement: Supplementary file 1 — Supplementary file1 (XLSX 25 KB) [file 11701_2024_1824_MOESM1_ESM.xlsx]

## Sheet: Articles
N	TITLE	INCLUDED	IF excluded, WHY?	YEAR	JOURNAL	AUTHORS	URL	.	ARTICLE TYPE	RCT/NRCT/MIXED	PORT APPROACH	.	Total Operative Time	Heterogeneity	.	Pre-operative Time	Heterogeneity	.	Operative time	Heterogeneity	.	Post-operative time	Heterogeneity		Intraoperative Complications	Heterogeneity		Conversion Rate	Heterogeneity		Estimated Blood Loss	Heterogeneity		Postoperative Complications	Heterogeneity		Duration of Hospital Stay	Heterogeneity		Readmission Rate	Heterogeneity		Development of Incisional Hernias	Heterogeneity	In Favour Of		Post-Operative Pain Score	Heterogeneity
1	Robotic cholecystectomy versus conventional laparoscopic cholecystectomy: A meta-analysis.	Yes	-	2017	Surgery	Huang Y and Chua TC and Maddern GJ and Samra JS	https://pubmed.ncbi.nlm.nih.gov/28011011/	.	Meta-analysis	Mixed	Mixed	.	Mean Difference (95% CI): 31.22 (2.48 - 59.96)	Tau: 940.38, Chi: 40.86, df: 4 (p=0.00001), I: 90%	.	Mean Difference (95% CI): 20.98 (15.74 - 26.23)	Tau: 0, Chi: 0.01, df: 1 (p=0.91), I: 0%	.	Mean Difference (95% CI): 12.68 (-3.63 - 28.99)	Tau: 427.20, Chi: 108.17, df: 6 (p=0.00001), I: 94%	.	Mean Difference (95% CI): 12.68 (-3.63 - 28.99)	Tau: 0, Chi: 0.91, df: 1 (p=0.34), I: 0%	.	Odds Ratio (95% CI): 0.71 (0.25 - 2.04)	Tau: 0.07, Chi: 1.12, df: 1 (p=0.29), I: 11%	.	Odds Ratio (95% CI): 0.30 (0.08 - 1.06)	Tau: 0.24, Chi: 2.47, df: 2 (p=0.29), I: 19%	.	Mean Difference (95% CI): -0.94 (-4.03 - 2.15)	Tau: 0, Chi: 1.22, df: 1 (p=0.27), I: 18%	.	Odds Ratio (95% CI): 1.59 (0.69 - 3.64)	Tau: 0, Chi: 5.15, df: 6 (p=0.53), I: 0%	.	Mean Difference (95% CI): -0.07 (-0.23 - 0.08)	Tau: 0, Chi: 3.97, df: 5 (p=0.55), I: 0%	.	Odds Ratio (95% CI): 0.90 (0.29 - 2.80)	Tau: 0, Chi: 0.25, df: 2 (p=0.88), I: 0%	.	Odds Ratio (95% CI): 5.71 (0.62 - 52.18)	Tau: 0, Chi: 0.09, df: 1 (p=0.77), I: 0%	Equivalent	.	-	-	.
2	Efficacy of the Da Vinci surgical system in abdominal surgery compared with that of laparoscopy: a systematic review and meta-analysis.	Yes	-	2010	Annals of surgery	Maeso S and Reza M and Mayol JA and Blasco JA and Guerra M and Andradas E and Plana MN	https://pubmed.ncbi.nlm.nih.gov/20622659/	.	Meta-analysis	Mixed	Mixed	.	Mean Difference (95% CI): 16.96 (7.95 - 25.96)	I: 43%	.	-	-	.	Mean Difference (95% CI): 4.14 (-6.62, 14.89)	I: 0%	.	-	-	.	Odds Ratio (95% CI): 2.15 (0.64 - 7.25)	I: 15%	.	Risk Difference (95%): -0.01 (-0.04 - 0.02)	I: 0%	.	-	-	.	-	-	.	Mean Difference (95% CI): -0.73 (-1.43 - -0.03)	I: 66%	.	-	-	.	-	-	-	.	-	-	.
3	Laparoscopic versus robotic cholecystectomy: A systematic review and meta-analysis of randomized controlled trials	Yes	-	2019	Br. J. Surg.	Imsirovic, A. and Nyame, S.A. and Miles, W.F.A. and Sains, P. and Singh, K.K. and Sajid, M.S.	https://www.researchgate.net/publication/337658549_Laparoscopic_versus_robotic_cholecystectomy_a_systematic_review_and_meta-analysis_of_randomized_controlled_trials?channel=doi&linkId=5de3eb2e92851c836459f4d0&showFulltext=true	.	Meta-analysis	RCT	Mixed	.	Mean Difference (95% CI): 0.42 (0.18 - 0.65)	Tau: 0.02, Chi: 5.65, df: 4 (p=0.23), I: 29%	.	-	-	.	-	-	.	-	-	.	-	-	.	Relative Risk (95% CI): 1.92 (0.34 - 10.74)	-	.	Mean Difference (95% CI): -0.13 (-0.48 - 0.21)	-	.	Relative Risk (95% CI): 0.89 (0.62 - 1.28)	-	.	Mean Difference (95% CI): 0.09 (-0.17 - 0.35)	-	.	-	-	.	-	-	-	.	Mean Difference (95% CI): -0.18 (-0.90 - 0.55)	-	.
4	Robotic-assisted versus laparoscopic cholecystectomy for benign gallbladder diseases: a systematic review and meta-analysis	Yes	-	2018	Surgical Endoscopy	Han, C. and Shan, X. and Yao, L. and Yan, P. and Li, M. and Hu, L. and Tian, H. and Jing, W. and Du, B. and Wang, L. and Yang, K. and Guo, T.	https://pubmed.ncbi.nlm.nih.gov/29956028/		Meta-analysis	Mixed	Mixed		Mean Difference (95% CI): 13.14 (4.79 - 21.50)	Tau: 335.6, p<0.01 , I: 94%		-	-		-	-		-	-		Relative Risk (95% CI): 0.95 (0.60 - 1.50)	Tau: 0.0053, p=0.40 , I: 2%		Relative Risk (95% CI): 0.53 (0.26 - 1.07)	Tau: 0.4499, p=0.11 , I: 36%		Mean Difference (95% CI): -0.95 (-3.69 - 1.79)	Tau: 0, p=0.70 , I: 0%		Relative Risk (95% CI): 0.78 (0.40 - 1.52)	Tau: 0.3641, p=0.17 , I: 28%		Mean Difference (95% CI): -0.20 (-0.49 - 0.08)	Tau: 0.2936, p<0.01 , I: 92%		-	-		Relative Risk (95% CI): 3.22 (1.54 - 6.76)	Tau: 0, p=0.61 , I: 0%	Laparoscopic		-	-
			-					.		RCT	Mixed	.	Mean Difference (95% CI): 12.04 (7.26 - 16.83)	Tau: 0, p=0.60 , I: 0%	.	-	-	.	-	-	.	-	-	.	Relative Risk (95% CI): 0.87 (0.42 - 1.80)	Tau: 0.0955, p=0.22 , I: 34%	.	Relative Risk (95% CI): 1 (0.07 - 14.90)	-	.	Mean Difference (95% CI): -1.07 (-7.25 - 5.11)	Tau: 0, p=0.33 , I: 0%	.	Relative Risk (95% CI): 1.76 (0.41 - 7.53)	Tau: 0, p=0.43 , I: 0%	.	Mean Difference (95% CI): 0.05 (-0.10 - 0.21)	Tau: 0, p=0.81 , I: 0%	.	-	-	.	Relative Risk (95% CI): 7.00 (0.38 - 129.84)	-	Equivalent	.	-	-	.
			-							NRCT	Mixed		Mean Difference (95% CI): 13.78 (3.29 - 24.26)	Tau: 415,14, p<0.01 , I: 95%		-	-		-	-		-	-		Relative Risk (95% CI): 1.11 (0.44 - 2.78)	Tau: 0.1976, p=0.25 , I: 29%		Relative Risk (95% CI): 0.50 (0.23 - 1.06)	Tau: 0.5536, p=0.08 , I: 42%		Mean Difference (95% CI): -0.92 (-3.97 - 2.14)	Tau: 0, p=0.54 , I: 0%		Relative Risk (95% CI): 0.67 (0.33 - 1.40)	Tau: 0.3641, p=0.17 , I: 28%		Mean Difference (95% CI): -0.27 (-0.61 - 0.08)	Tau: 0.3606, p<0.01 , I: 93%		Relative Risk (95% CI): 1.21 (0.62 - 2.35)	Tau: 0, p=0.80 , I: 0%		Relative Risk (95% CI): 3.06 (1.42 - 6.57)	Tau: 0, p=0.51 , I: 0%	Laparoscopic		-	-
			-							RCT	SIRC VS MILC		Mean Difference (95% CI): 15.26 (8.82 - 21.70)	p=0.47 , I: 0%		-	-		-	-		-	-		Relative Risk (95% CI): 0.56 (0.21 - 1.46)	-		-	-		Mean Difference (95% CI): -2.70 (-9.70 - 4.30)	-		Relative Risk (95% CI): 1.76 (0.41 - 7.53)	p=0.43 , I: 0%		Mean Difference (95% CI): 0.06 (-0.10 - 0.22)	p=0.55 , I: 0%		-	-		-	-	-		-	-
			-							NRCT	SIRC VS MILC		Mean Difference (95% CI): 16.15 (-12.03 - 44.33)	p<0.01 , I: 99%		-	-		-	-		-	-		Relative Risk (95% CI): 9 (0.49 - 164.96)	-		-	-		-	-		Relative Risk (95% CI): 0.4 (0.07 - 2.13)	p=0.08 , I: 67%		Mean Difference (95% CI): -0.09 (-0.72 - 0.54)	p<0.01 , I: 92%		Relative Risk (95% CI): 1.45 (0.52 - 4.04)	p=0.29 , I: 12%		Relative Risk (95% CI): 3.71 (1.61 - 8.58)	p=0.56 , I: 0%	Laparoscopic		-	-
			-							NRCT	SIRC VS SILC		Mean Difference (95% CI): 8.51 (-7.59 - 24.61)	p<0.01 , I: 94%		-	-		-	-		-	-		-	-		Relative Risk (95% CI): 0.33 (0.09 - 1.18)	p=0.58 , I: 22%		Mean Difference (95% CI): -3.35 (-8.97 - 2.09)	p=0.74 , I: 0%		Relative Risk (95% CI): 0.8 (0.29 - 2.22)	p=0.56, I: 0%		Mean Difference (95% CI): -0.28 (-0.77 - 0.22)	p<0.01 , I: 83%		Relative Risk (95% CI): 0.97 (0.37 - 2.51)	p=0.94, I: 0%		Relative Risk (95% CI): 0.58 (0.05 - 6.14)	-	-		-	-
			-							RCT	MIRC VS MILC		Mean Difference (95% CI): 8.1 (0.97 - 15.42)	p=0.95 , I: 0%		-	-		-	-		-	-		Relative Risk (95% CI): 1.18 (0.58 - 2.43)	-		-	-		Mean Difference (95% CI): 4.7 (-8.48 - 15.88)	-		-	-		Mean Difference (95% CI): 0 (-0.47 - 0.47)	-		-	-		-	-	-		-	-
			-							NRCT	MIRC VS MILC		Mean Difference (95% CI): 17.07 (3.50 - 30.64)	p<0.01 , I: 82%		-	-		-	-		-	-		Relative Risk (95% CI): 0.89 (0.42 - 1.88)	p=0.77 , I: 0%		Relative Risk (95% CI): 0.42 (0.12 - 1.40)	p=0.62 , I: 0%		Mean Difference (95% CI): -0.92 (-3.49 - 3.89)	-		Relative Risk (95% CI): 1.15 (0.28 - 4.63)	p=0.2, I: 35%		Mean Difference (95% CI): -0.42 (-0.94 - 0.10)	p<0.01 , I: 92%		-	-		Relative Risk (95% CI): 3.73 (0.16 - 85.62)	-	Equivalent		-	-
5	Robotic Versus Laparoscopic Cholecystectomy: A Meta Analysis	Yes	-	2022	Surg. Endosc.	Aleuy, L. and Akande, O. and Sanni, A.	https://digitalcommons.pcom.edu/cgi/viewcontent.cgi?article=1628&context=research_day	.	Meta-analysis	Mixed	Mixed	.	Mean Difference (95% CI): 18.68 (5.17 - 32.19)	Tau: 490.20, p<0.001 , I: 96.81%	.	-	-	.	-	-	.	-	-	.	Odds Ratio (95% CI): 1.17 (0.67 - 2.05)	Tau: 0.181, I: 28.99%, p=0.187	.	Odds Ratio (95% CI): 0.45 (0.15 - 1.31)	Tau: 0.48, I: 24.25%, p=0.244	.	Mean Difference (95% CI): -6.14 (-13.43 - 1.53)	Tau: 35.76, p=0.076 , I: 52.77%	.	-	-	.	Mean Difference (95% CI): -0.26 (-0.44 - -0.06)	Tau: 0.070, p<0.001 , I: 87.69%	.	-	-	.	-	-	-	.	-	-	.
6	Single-incision robotic cholecystectomy versus single-incision laparoscopic cholecystectomy: A systematic review and meta-analysis.	Yes	-	2018	Medicine	Sun N and Zhang JL and Zhang CS and Li XH and Shi Y	https://pubmed.ncbi.nlm.nih.gov/30200093/	.	Meta-analysis	Mixed	SIRC VS SILC	.	Mean Difference (95% CI): 17.32 (-8.93 - 43.57)	Tau: 845.35, Chi: 122.11, df: 4 (p=0.00001), I: 97%	.	-	-	.	-	-	.	-	-	.	Odds Ratio (95% CI): 0.48 (0.17 - 1.39)	Chi: 0.05, df: 1 (p=0.83), I: 0%	.	Odds Ratio (95% CI): 0.52 (0.14 - 1.96)	Chi: 0.36, df: 1 (p=0.55), I: 0%	.	-	-	.	Odds Ratio (95% CI): 0.62 (0.21 - 1.86)	Chi: 0.75, df: 3 (p=0.86), I: 0%	.	Mean Difference (95% CI): -0.01 (-0.21 - 0.19)	Chi: 0.75, df: 3 (p=0.86), I: 0%	.	Odds Ratio (95% CI): 0.70 (0.09 - 5.63)	Chi: 0.46, df: 1 (p=0.50), I: 0%	.	-	-	-	.	-	-	.
7	Single-site robotic cholecystectomy versus multi-port laparoscopic cholecystectomy: A systematic review and meta-analysis	Yes	-	2018	Am. J. Surg.	Sun, N. and Zhang, J. and Zhang, C. and Shi, Y.	https://pubmed.ncbi.nlm.nih.gov/29866396/	.	Meta-analysis	Mixed	SIRC VS MILC	.	Mean Difference (95% CI): -3.06 (-7.61 - 1.49)	Chi: 0.06, df: 1 (p=0.81), I: 81%	.	-	-	.	-	-	.	-	-	.	-	-	.	Odds Ratio (95% CI): 1.30 (0.71 - 2.37)	Chi: 2.35, df: 3 (p=0.50), I: 0%	.	-	-	.	Odds Ratio (95% CI): 1.11 (0.35 - 3.51)	Tau: 1.39, Chi: 21.13, df: 5 (p=0.0008), I: 76%	.	Mean Difference (95% CI): -0.01 (-0.21 - 0.19)	Tau: 0.33, Chi: 41.58, df: 3 (p<0.00001), I: 93%	.	-	-	.	Odds Ratio (95% CI): 4.23 (1.87 - 9.58)	Chi: 1.20, df: 3 (p=0.75), I: 0%	Laparoscopic	.	-	-	.
8	Intraoperative and postoperative outcomes of robot-assisted cholecystectomy: a systematic review.	Yes	-	2021	Systematic reviews	Shenoy R and Mederos MA and Ye L and Mak SS and Begashaw MM and Booth MS and Shekelle PG and Wilson M and Gunnar W and Maggard-Gibbons M and Girgis MD	https://pubmed.ncbi.nlm.nih.gov/33892794/	.	Systematic review	-		.	-	-	.	-	-	.	-	-	.	-	-	.	-	-	.	-	-	.	-	-	.	-	-	.	-	-	.	-	-	.	-	-	-	.	-	-	.
9	Laparoscopic surgery and robotic surgery for single-incision cholecystectomy: an updated systematic review	Yes	-	2021	Updates Surg	Wang, W. and Sun, X. and Wei, F.	https://www.embase.com/search/results?subaction=viewrecord&id=L634866111&from=export U2 - L634866111	.	Systematic review	-		.	-	-	.	-	-	.	-	-	.	-	-	.	-	-	.	-	-	.	-	-	.	-	-	.	-	-	.	-	-	.	-	-	-	.	-	-	.
								.				.			.			.			.			.			.			.			.			.			.			.				.			.
10	Laparoscopic and robot-assisted laparoscopic digestive surgery: Present and future directions.	No	Not comparing Robot VS Lap	2016	World journal of gastroenterology	Rodríguez-Sanjuán JC and Gómez-Ruiz M and Trugeda-Carrera S and Manuel-Palazuelos C and López-Useros A and Gómez-Fleitas M	https://pubmed.ncbi.nlm.nih.gov/26877605/	.	RCT: randomized controlled trial
11	Robot assistant for laparoscopic cholecystectomy.	No	Not related to the topic	2009	The Cochrane database of systematic reviews	Gurusamy KS and Samraj K and Fusai G and Davidson BR	https://pubmed.ncbi.nlm.nih.gov/19160289/	.	NRCT: non randomized controlled trial
12	A Systematic Review of Economic Evaluations of the Use of Robotic Assisted Laparoscopy in Surgery Compared with Open or Laparoscopic Surgery	No	Economic Evaluation	2015	Appl. Health Econ. Health Policy	Tandogdu, Z. and Vale, L. and Fraser, C. and Ramsay, C.	https://www.embase.com/search/results?subaction=viewrecord&id=L605500332&from=export U2 - L605500332	.	SIRC: single-incision laparoscopic cholecystectomy
13	Cost of robot versus human assistant in laparoscopic cholecystectomy	No	Economic Evaluation	2014	HPB	Morris, S. and Patel, N. and Gurusamy, K. and Davidson, B.	https://www.embase.com/search/results?subaction=viewrecord&id=L71381773&from=export U2 - L71381773	.	SILC: single-incision laparoscopic cholecystectomy
14	The reporting of centre and surgeon experience in studies of robot assisted cholecystectomy: A systematic review	No	Not comparing Robot VS Lap	2021	Br. J. Surg.	Ramirez, J. and Jones, C. and Leow, T.W. and Rozwadowski, S. and Wijeyaratne, M. and Jones, A. and Hoffman, C. and Kirkham, E.	https://www.embase.com/search/results?subaction=viewrecord&id=L636578885&from=export U2 - L636578885	.	MIRC: multi-incision robotic cholecystectomy
15	Clinical Outcomes of Robotic Surgery Compared to Conventional Surgical Approaches (Laparoscopic or Open): A Systematic Overview of Reviews	No	Not related to the topic	2021	Ann Surg	Muaddi, H. and Hafid, M.E. and Choi, W.J. and Lillie, E. and de Mestral, C. and Nathens, A. and Stukel, T.A. and Karanicolas, P.J.	https://www.embase.com/search/results?subaction=viewrecord&id=L631753951&from=export U2 - L631753951	.	MILC: multi-incision laparoscopic cholecystectomy
16	Safety of single-incision robotic cholecystectomy for benign gallbladder disease: a systematic review.	No	Not comparing Robot VS Lap	2018	Surgical endoscopy	Migliore M and Arezzo A and Arolfo S and Passera R and Morino M	https://pubmed.ncbi.nlm.nih.gov/29943057/	.	CI of Mean difference: Must not includes 0, if include equivalent.
									CI of OR/RR/RD: Must not include 1, if includes equivalent.
									I <25, low heterogeneity; 25–50 moderate heterogeneity; >50% high heterogeneity.
